# Supplementary material for: The Reactions of 6-(Hydroxymethyl)-2,2-dimethyl-1-azaspiro[4.4]nonanes with Methanesulfonyl Chloride or PPh3-CBr4
Source: Molecules. 2021 Oct 2;26(19):6000. doi: 10.3390/molecules26196000 (PMC8512565; doi:10.3390/molecules26196000)
Supplement: Supplementary file 1 [file molecules-26-06000-s001.zip]

Archive with 1 entries (1 files):
- molecules-1377463-supplementary.pdf
